# Supplementary material for: Unraveling the Impact of Long-Term Rice Monoculture Practice on Soil Fertility in a Rice-Planting Meadow Soil: A Perspective from Microbial Biomass and Carbon Metabolic Rate
Source: Microorganisms. 2022 Oct 30;10(11):2153. doi: 10.3390/microorganisms10112153 (PMC9699473; doi:10.3390/microorganisms10112153)
Supplement: Supplementary file 1 [file microorganisms-10-02153-s001.zip]

Archive with 1 entries (1 files):
- microorganisms-1905911-supplementary.pdf
